# Supplementary material for: The Distribution and Influencing Factors of Hypolithic Microbial Communities in the Hexi Corridor
Source: Microorganisms. 2023 May 5;11(5):1212. doi: 10.3390/microorganisms11051212 (PMC10223714; doi:10.3390/microorganisms11051212)
Supplement: Supplementary file 1 [file microorganisms-11-01212-s001.zip]

Archive with 1 entries (1 files):
- microorganisms-2336173-supplementary.pdf
